# Supplementary material for: Repeated Fecal Microbial Transplantations and Antibiotic Pre-Treatment Are Linked to Improved Clinical Response and Remission in Inflammatory Bowel Disease: A Systematic Review and Pooled Proportion Meta-Analysis
Source: J Clin Med. 2021 Mar 1;10(5):959. doi: 10.3390/jcm10050959 (PMC7957789; doi:10.3390/jcm10050959)
Supplement: Supplementary file 1 [file jcm-10-00959-s001.zip]

Archive with 15 entries (14 files):
- Supplemental Info/
- Supplemental Info/Sokol 2020 ROB.docx
- __MACOSX/Supplemental Info/._Sokol 2020 ROB.docx
- Supplemental Info/Costello 2019 ROB.docx
- __MACOSX/Supplemental Info/._Costello 2019 ROB.docx
- Supplemental Info/Rossen 2015 ROB.docx
- __MACOSX/Supplemental Info/._Rossen 2015 ROB.docx
- Supplemental Info/Paramsothy 2017 ROB.docx
- __MACOSX/Supplemental Info/._Paramsothy 2017 ROB.docx
- Supplemental Info/Yang ROB.docx
- __MACOSX/Supplemental Info/._Yang ROB.docx
- Supplemental Info/Moayyedi 2015 ROB.docx
- __MACOSX/Supplemental Info/._Moayyedi 2015 ROB.docx
- Supplemental Info/Supplemental Information-Pretreatment.docx
- __MACOSX/Supplemental Info/._Supplemental Information-Pretreatment.docx
